# Supplementary material for: SLC35A2-Related Brain Disorders: Genetics, Pathophysiology, and Therapeutic Insights
Source: Int J Mol Sci. 2025 Nov 28;26(23):11560. doi: 10.3390/ijms262311560 (PMC12692547; doi:10.3390/ijms262311560)
Supplement: Supplementary file 1 [file ijms-26-11560-s001.zip]

Archive with 1 entries (1 files):
- ijms-4001327-supplementary.xlsx
