# Supplementary material for: SLC35A2-Related Brain Disorders: Genetics, Pathophysiology, and Therapeutic Insights
Source: Int J Mol Sci. 2025 Nov 28;26(23):11560. doi: 10.3390/ijms262311560 (PMC12692547; doi:10.3390/ijms262311560)
Supplement: Supplementary file 1 [file ijms-26-11560-s001.zip › ijms-4001327-supplementary.xlsx]

## Sheet: Foglio1
Protein change	Mutation type	Inheritance	Colonna1	References
p.Met1Val	Missense	De novo	Germline	Ng et al. (2019): 10.1002/humu.23731
NA	Missense	De novo	Germline	Ng et al. (2013): 10.1016/j.ajhg.2013.03.012
p.Gly8Serfs*9	Frameshift	De novo	Germline	Ng et al. (2013): 10.1016/j.ajhg.2013.03.012
p.Pro15Thr	Missense	De novo	Somatic	Blümcke et al. (2021): 10.1111/epi.16899
p.Glu24Gly	Missense	De novo	Somatic	Xu et al. (2023): 10.1016/j.clinph.2022.11.001
p.Ile38Trpfs*59	Frameshift	De novo	Somatic	Bonduelle et al. (2021):10.1186/s40478-020-01085-3
p.Val42Cysfs*53	Frameshift	De novo	Germline	Vals et al. (2019): 10.1002/jimd.12055
p.Gln46*	Nonsense	De novo	Somatic	Coleman et al. (2025): 10.1093/braincomms/fcaf034
p.Arg55Leu	Missense	De novo	Somatic	Winawer et al. (2018): 10.1002/ana.25243
p.Arg55Pro	Missense	De novo	Germline	Ng et al. (2019): 10.1002/humu.23731; Vals et al. (2019): 10.1002/jimd.12055
p.Tyr56Ter	Missense	De novo	Germline	Ng et al. (2019): 10.1002/humu.23731
p.Tyr56*	Nonsense	De novo	Somatic	Bedrosian et al. (2022): 10.1111/epi.17323
p.Phe65Profs*30	Frameshift	De novo	Somatic	López-Rivera et al. (2023): 10.1093/brain/awac376
p.Phe65_Thr68del	Deletion	De novo	Germline	Ng et al. (2019): 10.1002/humu.23731
p.Phe65Leu	Missense	De novo	Germline	Yates et al. (2018): 10.1016/j.ejpn.2018.08.002
p.Thr69Ile	Missense	De novo	Somatic	Barba et al. (2024): 10.1212/WNL.0000000000201471; Bonduelle et al. (2021): 10.1186/s40478-020-01085-3
p.Val71Met	Missense	De novo	Germline	Ng et al. (2019): 10.1002/humu.23731
p.Lys78Gln	Missense	De novo	Somatic	Luo et al. (2025): 10.1016/j.jgg.2025.04.002
p.Lys78Arg	Missense	De novo	Germline	Quelhas et al. (2021): 10.1016/j.ymgmr.2021.100717
p.Cys82Phe	Missense	De novo	Germline	Ng et al. (2019): 10.1002/humu.23731
p.Leu83Pro	Missense	De novo	Somatic	Barba et al. (2023): 10.1212/WNL.0000000000201471
p.Leu86fs	Frameshift	De novo	Somatic	Sanders et al. (2024): 10.1111/epi.18148
p.Ale88Pro	Missense	De novo	Germline	Bruneel et al. (2018): 10.1002/elps.201800021; Vals et al. (2019): 10.1002/jimd.12055
P.Gln89*	Nonsense	De novo	Somatic	Barba et al. (2023): 10.1212/WNL.0000000000201471
?	Splice site	De novo	Germline	Miyamoto et al. (2019): 10.1002/mgg3.814
?	Splice site	De novo	Germline	Ng et al. (2019): 10.1002/humu.23731
?	Splice site	De novo	Somatic	Barba et al. (2023): 10.1212/WNL.0000000000201471
p.His96Profs*7	Frameshift	De novo	Somatic	Barba et al. (2023): 10.1212/WNL.0000000000201471
p.Leu101Pro	Missense	De novo	Germline	Ng et al. (2019): 10.1002/humu.23731
p.Gln108*	Nonsense	De novo	Somatic	Aledo-Serrano et al. (2023): 10.1007/s13311-023-01395-z; López-Rivera et al. (2023): 10.1093/brain/awac376
p.Tyr106*	Nonsense	De novo	Germline	Yates et al. (2018): 10.1016/j.ejpn.2018.08.002
p.Lys114Argfs*32	Frameshift	De novo	Mosaic	Bonduelle et al. (2021): 10.1186/s40478-020-01085-3
p.Leu113dup	Duplication	De novo	Somatic	Barba et al. (2023): 10.1212/WNL.0000000000201471
p.Leu113dup	Duplication	De novo	Somatic	Winawer et al. (2018): 10.1002/ana.25243
p.Ala116Pro	Missense	De novo	Germline	Ng et al. (2019): 10.1002/humu.23731
p.Ala116Glu	Missense	De novo	Somatic	López-Rivera et al. (2023): 10.1093/brain/awac376; Sanders et al. (2024): 10.1093/brain/awac376
p.Val117Cysfs*27	Frameshift	De novo	Germline	Ng et al. (2019): 10.1002/humu.23731
p.Pro118Arg	Missense	De novo	Germline	Ng et al. (2019): 10.1002/humu.23731
p.Leu120Hisfs*7	Frameshift	De novo	Somatic	Barba et al. (2023): 10.1212/WNL.0000000000201471; Bonduelle et al. (2021): 10.1186/s40478-020-01085-3
p.Leu120Pro	Missense	De novo	Somatic	Barba et al. (2023): 10.1212/WNL.0000000000201471
p.Tyr122Serfs*6	Frameshift	De novo	Somatic	Barba et al. (2023): 10.1212/WNL.0000000000201471; López-Rivera et al. (2023): 10.1093/brain/awac376
p.Tyr122_Thr123insLeu	Delins	De novo	Somatic	López-Rivera et al. (2023): 10.1093/brain/awac376
p.Gln129*	Nonsense	De novo	Somatic	Barba et al. (2023): 10.1212/WNL.0000000000201471
p.Tyr130Cys	Missense	De novo	Germline	Ng et al. (2019): 10.1002/humu.23731; Vals et al. 2019): 10.1002/jimd.12055
p.Gln142Metfs*2	Frameshift	De novo	Somatic	Liu et al. (2025): 10.1007/s00401-025-02850-1
p.Gln142*	Nonsense	De novo	Somatic	Barba et al. (2023): 10.1212/WNL.0000000000201471
?	Splice site	De novo	Germline	Abuduxikuer and Wang (2021): 10.3389/fgene.2021.658786
?	Splice site	De novo	Somatic	Dimova et al. (2024): 10.1002/epd2.20261
p.Tyr145Profs*76	Frameshift	De novo	Germline	Kodera et al. (2013): 10.1002/humu.22446
p.Tyr145*	Nonsense	De novo	Somatic	Barba et al. (2023): 10.1212/WNL.0000000000201471
p.Leu148Glu	Missense	De novo	Somatic	Liu et al. (2025): 10.1007/s00401-025-02850-1
p.Leu148Pro	Missense	De novo	Somatic	Sanders et al. (2024): 10.1111/epi.18148
p.Ala153Glu	Missense	De novo	Somatic	Luo et al. (2025): 10.1016/j.jgg.2025.04.002
p.Ser156del	Deletion	De novo	Germline	Vals et al. (2019): 10.1002/jimd.12055
p.Val157Argfs*65	Frameshift	De novo	Somatic	Luo et al. (2025): 10.1016/j.jgg.2025.04.002
p.Asn161_Arg162delinsSer	Delins	De novo	Somatic	Barba et al. (2023): 10.1212/WNL.0000000000201471
p.Gln168Glyfs*183	Frameshift	De novo	Germline	Ng et al. (2019): 10.1002/humu.23731
p.Gln168*	Nonsense	De novo	Germline	Appenzeller et al. (2014): 10.1016/j.ajhg.2014.08.01; Ng et al. (2019): 10.1002/humu.23731; Sim et al. (2018): 10.1212/NXG.0000000000000294
p.Ser171Pro	Missense	De novo	Somatic	Coleman et al. (2025): 10.1093/braincomms/fcaf034
p.Leu172Pro	Missense	De novo	Somatic/Germline	Barba et al. (2023): 10.1212/WNL.0000000000201471; López-Rivera et al. (2023): 10.1093/brain/awac376; Sanders et al. (2024): 10.1111/epi.18148; Yates et al. (2024): 10.1016/j.ejpn.2018.08.002
p.Leu175del	Deletion	De novo	Somatic	Luo et al. (2025): 10.1016/j.jgg.2025.04.002
p.Leu175Phe	Missense	De novo	Germline	Ng et al. (2019): 10.1002/humu.23731
p.Gly178Asp	Missense	De novo	Somatic	Aledo-Serrano et al. (2023): 10.1007/s13311-023-01395-z
p.Gln183*	Nonsense	De novo	Somatic/ Germline	Barba et al. (2023): 10.1212/WNL.0000000000201471; Ng et al. (2019): 10.1002/humu.23731
p.S184del	In-frame del	De novo	Germline	Demos et al. (2019): 10.3389/fneur.2019.00434
p.Gln185*	Nonsense	De novo	Somatic	Sim et al. (2018): 10.1212/NXG.0000000000000294
p.Gly188Ser	Missense	De novo	Germline	Ng et al. (2019): 10.1002/humu.23731
p.Gly190Alafs*158	Frameshift	De novo	Somatic	Barba et al. (2023): 10.1212/WNL.0000000000201471; Bonduelle et al. (2021): 10.1186/s40478-020-01085-3
p.Gly191Argfs*31	Frameshift	De novo	Germline	Ng et al. (2019): 10.1002/humu.23731
p.Pro192Hisfs*155	Frameshift	De novo	Somatic	Liu et al. (2025): 10.1007/s00401-025-02850-1
p.Val206Alafs*28	Frameshift	De novo	Somatic	Aledo-Serrano et al. (2023): 10.1007/s13311-023-01395-z; Barba et al. (2023): 10.1212/WNL.0000000000201471; Bonduelle et al. (2021): 10.1186/s40478-020-01085-3
p.Gln197*	Nonsense	De novo	Somatic	Sim et al. (2018): 10.1212/NXG.0000000000000294
p.Ala201Glnfs*148	Frameshift	De novo	Germline	Abuduxikuer and Wang (2021): 10.3389/fgene.2021.658786
p.Leu203Argfs*20	Frameshift	De novo	Somatic	Barba et al. (2023): 10.1212/WNL.0000000000201471; Bonduelle et al. (2021): 10.1186/s40478-020-01085-3
p.Val206Alafs*143	Frameshift	De novo	Germline	Ng et al. (2019): 10.1002/humu.23731
p.Ser209Pro	Missense	De novo	Somatic	Barba et al. (2023): 10.1212/WNL.0000000000201471
p.Ser209del	Deletion	De novo	Somatic	Blümcke et al. (2021): 10.1111/epi.16899; Coleman et al. (2025): 10.1093/braincomms/fcaf034; López-Rivera et al. (2023): doi.org/10.1093/brain/awac376; Sander et al. 2024): 10.1111/epi.18148
p.Cys210Tyr	Missense	De novo	Somatic	Blümcke et al. (2021): 10.1111/epi.16899
p.Leu211Profs*137	Frameshift	De novo	Somatic	López-Rivera et al. (2023): 10.1093/brain/awac376
p.Ser212Leufs*9	Frameshift	De novo	Somatic	Barba et al. (2023): 10.1212/WNL.0000000000201471; Bedrosian et al. (2022): 10.1111/epi.17323 Winawer et al. (2018): 10.1212/NXG.0000000000000460
p.Ser213Phe	Missense	De novo	Germline	Kodera et al. (2013): 10.1002/humu.22446
p.Gly214Arg	Missense	De novo	Somatic	Barba et al. (2023): 10.1212/WNL.0000000000201471 López-Rivera et al. (2023): 10.1093/brain/awac376 Sanders et al. (2024): 10.1111/epi.18148
p.Trp232*	Nonsense	?	Germline	Hesse et al. (2018): 10.1016/j.eplepsyres.2018.05.004
p.Glu221del	In frame del	De novo	Somatic	Luo et al. (2025): 10.1016/j.jgg.2025.04.002
p.Lys222del	Deletion	De novo	Somatic	Coleman et al. (2025): 10.1093/braincomms/fcaf034
p.Lys222del	Deletion	De novo	Somatic	López-Rivera et al. (2023): 10.1093/brain/awac376
p.Leu224Phe	Missense	De novo	Germline	Vals et al. (2019): 10.1002/jimd.12055
p.Leu224Pro	Missense	De novo	Somatic	Barba et al. (2023): 10.1212/WNL.0000000000201471
p.Gly226Argfs*29	Frameshift	De novo	Somatic	Barba et al. (2023): 10.1212/WNL.0000000000201471
p.Ser228*	Nonsense	De novo	Germline	Appenzeller et al. (2014): 10.1016/j.ajhg.2014.08.013.
p.Trp232*	Nonsense	De novo	Somatic	Luo et al. (2025): 10.1016/j.jgg.2025.04.002
p.Leu233Pro	Missense	De novo	Germline	Ng et al. (2019): 10.1002/humu.23731 Vals et al. (2019): 10.1002/jimd.12055
p.Asn235Gln	Missense	De novo	Somatic	Sim et al. (2018): 10.1212/NXG.0000000000000294
p.Leu238Argfs*16	Frameshift	De novo	Somatic	Liu et al. (2025): 10.1007/s00401-025-02850-1
p.Ala253Glyfs*100	Frameshift	De novo	Somatic/ Germline	Barba et al. (2023): 10.1212/WNL.0000000000201471 Ng et al. (2019): 10.1002/humu.23731 Winawer et al. (2018): 10.1002/ana.25243
p.Trp251*	Nonsense	De novo	Somatic	Luo et al. (2025): 10.1016/j.jgg.2025.04.002
p.Trp251Cysfs*98	Frameshift	De novo	Germline	Vals et al. (2019): 10.1002/jimd.12055
p.Trp251*	Nonsense	De novo	Somatic	Liu et al. (2025): 10.1007/s00401-025-02850-1
p.Leu252Pro	Missense	De novo	Somatic	Sanders et al. (2024): 10.1111/epi.18148
p.Ala253Glyfs*100	Frameshift	De novo	Somatic	Lai et al. (2022): 10.1093/brain/awac117
p.Glu254*	Nonsense	De novo	Somatic	Sim et al. (2018): 10.1212/NXG.0000000000000294
p.Val258Met	Missense	Germline	Germline	Lopes et al. (2016): 10.1136/jmedgenet-2015-103568
p.Arg261Valfs*88	Frameshift	De novo	Germline	Abuduxikuer and Wang (2021): 10.3389/fgene.2021.658786
p.Phe265Leufs*84	Frameshift	De novo	Germline	Ng et al. (2019): 10.1002/humu.23731
p.Gly266Val	Missense	De novo	Germline	Dörre et al. (2015): 10.1007/s10545-015-9828-6
p.Tyr267Cys	Missense	De novo	Germline	Vals et al. (2019): 10.1002/jimd.12055
p.Tyr267*	Nonsense	De novo	Somatic	Barba et al. (2023): 10.1212/WNL.0000000000201471
p.Pro269Thrfs*25	Frameshift	De novo	Somatic	Barba et al. (2023): 10.1212/WNL.0000000000201471
p.Trp272*	Nonsense	De novo	Somatic	Luo et al. (2025): 10.1016/j.jgg.2025.04.002
p.Trp272*	Nonsense	De novo	Germline	Ng et al. (2019): 10.1002/humu.23731
p.Gly273Asp	Missense	De novo	Germline	Ng et al. (2019): 10.1002/humu.23731 Vals et al. (2019): 10.1002/jimd.12055
p.Asn277Lys	Missense	Inherited mat	Germline	Evers et al. (2017): 10.1016/j.ymgme.2017.06.014
p.Gln278*	Nonsense	De novo	Somatic	López-Rivera et al. (2023): 10.1093/brain/awac376
p.Gln278Arg	Missense	De novo	Somatic	Luo et al. (2025): 10.1016/j.jgg.2025.04.002
p.Phe280Thrfs*10	Frameshift	De novo	Somatic	Barba et al. (2023): 10.1212/WNL.0000000000201471
p.Gly281Arg	Missense	De novo	Germline	Vals et al. (2019): 10.1002/jimd.12055
p.Gly281Asp	Missense	De novo	Somatic	Barba et al. (2023): 10.1212/WNL.0000000000201471
p.Gly282Arg	Missense	De novo	Germline	Hino-Fukuyo et al. (2015): 10.1007/s00439-015-1553-6
p.Ala286Leufs*63	Frameshift	De novo	Germline	Ng et al. (2019): 10.1002/humu.23731
p.Gln278Arg	Missense	De novo	Somatic	Liu et al. (2025): 10.1007/s00401-025-02850-1
p.Leu269del	Deletion	De novo	Somatic	Barba et al. (2023): 10.1212/WNL.0000000000201471
p.Leu296del	Deletion	De novo	Somatic	Sanders et al. (2024): 10.1111/epi.18148
p.Lys297Glu	Missense	De novo	Germline	Yates et al. (2018): 10.1016/j.ejpn.2018.08.002
p.Ile298Leu	Missense	De novo	Somatic	López-Rivera et al. (2023): 10.1093/brain/awac376
p.Ser302Phe	Missense	De novo	Mosaic	Bonduelle et al. (2021): 10.1186/s40478-020-01085-3
p.Leu303Pro	Missense	De novo	Germline	Ng et al. (2019): 10.1002/humu.23731
p.Ser304Pro	Missense	De novo	Somatic	Barba et al. (2023): 10.1212/WNL.0000000000201471 Winawer et al. (2018): 10.1002/ana.25243
p.Leu307_Val310del	Deletion	De novo	Somatic	Barba et al. (2023): 10.1212/WNL.0000000000201471
p.Ser308Trpfs*124	Frameshift	De novo	Somatic	Sanders et al. (2024): 10.1111/epi.18148
p.Ser308Trpfs*106	Frameshift	De novo	Somatic	López-Rivera et al. (2023): 10.1093/brain/awac376 Vals et al. (2019): 10.1002/jimd.12055
p.Ser308Phe	Missense	De novo	Germline	Yates et al. (2018): 10.1016/j.ejpn.2018.08.002 Vals et al. (2019): 10.1002/jimd.12055
p.Gly309Asp	Missense	De novo	Somatic	Sanders et al. (2024): 10.1111/epi.18148
p.Ser312Tyr	Missense	De novo	Germline	Ng et al. (2019): 10.1002/humu.23731
p.Ser312Phe	Missense	De novo	Somatic	Barba et al. (2023): 10.1212/WNL.0000000000201471 Bonduelle et al. (2021): 10.1186/s40478-020-01085-3 López-Rivera et al. (2023): 10.1093/brain/awac376 Sander et al.( 2024): 10.1111/epi.18148
p.Leu315Pro	Missense	De novo	Germline	Ng et al. (2019): 10.1002/humu.23731
p.Gly317Alafs*32	Frameshift	De novo	Germline	Kimizu et al. (2017): 10.1016/j.braindev.2016.09.009
p.Phe324Leufs*25	Frameshift	De novo	Germline	Kodera et al. (2013): 10.1002/humu.22446
p.Gly329Arg	Missense	De novo	Somatic	Luo et al. (2025): 10.1016/j.jgg.2025.04.002
p.Val331Ile	Missense	De novo	Germline	Ng et al. (2013): 10.1016/j.ajhg.2013.03.012 Ng et al. (2019): 10.1002/humu.23731 Westenfield et al. (2018): 10.1186/s12881-018-0617-6 Vals et al. (2019): 10.1002/jimd.12055
p.Ala334Val	Missense	De novo	Somatic	Luo et al. (2025): 10.1016/j.jgg.2025.04.002
?	3’ UTR	De novo	Somatic	Aledo-Serrano et al. (2023): 10.1007/s13311-023-01395-z
?	Deletion exon 1 and exon 2	De novo	Germline	Abuduxikuer and Wang (2021): 10.3389/fgene.2021.658786
?	Splice site	De novo	Somatic	Sim et al. (2018): 10.1212/NXG.0000000000000294
?	Chromosomic	De novo	Somatic	Sanders et al. (2024): 10.1111/epi.18148
